# Supplementary material for: Multi-environment evaluation of rice genotypes: impact of weather and culm biochemical parameters against sheath blight infection
Source: Front Plant Sci. 2023 Oct 30;14:1280321. doi: 10.3389/fpls.2023.1280321 (PMC10642295; doi:10.3389/fpls.2023.1280321)
Supplement: Supplementary file 1 [file Table_1.xlsx]

## Sheet: Table S1
Supplementary Table S1. List of genotypes and pooled data of traits observed across seasons in 32 rice genotypes in response to sheath blight infection
Genotype	Plant height (cm)	Tiller number	Panicle length (cm)	PDI_7	PDI_14	PDI_21	PDI_28	PDI (mean)	AUPDC	Internodal_length (cm)	Flag_leaf_length (cm)	Flag_leaf_width (cm)	Culm_thickness (mm)	Ligule_colour	Ligule_Shape	Auricle_colour	Basal_Leafsheath_colour	Apiculas_colour	dry matter	Ash content	Nitrogen (%)	Neutral detergent fiber (%)	Acid detergent fiber (%)	Acid detergent lignin (%)	Silica (%)	Cellulose (%)	Hemicellulose (%)	Digestibility (IVOMD %)
IC 277237	93.6608	10.7417	19.8925	11.3735	20.0153	32.4958	43.3457	26.8076	782.691	33.44	28.53	1.32	3.91	1	2	1	1	3	93.3265	20.6694	1.33937	66.9688	51.2817	4.73625	14.1375	46.5454	15.6872	43.9708
IC 256613	120.116	13.3042	22.5758	11.4815	13.2407	28.7615	39.29	23.1934	658.909	35.48	28.65	1.38333	4.48167	2	2	1	4	7	93.5515	21.6801	1.30795	65.5203	51.0803	4.77346	13.7551	46.3069	14.4399	45.0347
IC 256616	71.5758	15.0833	19.3992	13.4641	19.7337	37.447	49.9084	30.1383	756.482	34.04	15.1667	0.866667	3.34667	1	1	1	1	1	93.15	20.52	1.24	63.37	48.61	4.82	13.56	43.91	14.61	44.63
IC 260917	136.62	8.66667	23.8983	11.1111	14.1086	25.8119	35.1022	21.5335	607.458	36.9	24.1833	1.16667	4.09	1	2	1	1	3	93.1876	22.0253	1.27729	64.8586	50.2294	4.86101	13.9624	45.3684	14.6291	43.9966
IC 264141	76.0208	13.95	20.4125	13.7144	18.9913	35.2137	38.6663	26.6464	800.485	37.4	23.58	1.12	3.85	1	1	1	1	1	93.036	23.1448	1.16054	63.0243	51.7707	4.84533	14.2849	46.9254	11.2535	43.9986
IC 274377	80.0833	12.1944	21.3414	13.7181	19.7915	34.4753	43.4426	27.8569	817.878	26.1267	18.5667	0.8	4.35167	1	2	1	1	1	93.4069	21.9509	1.23212	65.0338	51.8151	4.97365	14.0353	46.8415	13.2186	44.2014
IC 274408	125.421	9.04167	27.4142	12.1526	13.9125	28.9422	38.8158	23.4558	670.898	35.88	30.9167	1.41667	5.22167	1	2	1	1	1	93.1798	19.7926	1.11547	67.0892	50.6681	4.5789	13.0587	46.0892	16.4211	44.5909
IC 277248	146.254	7.28333	28.355	11.1111	19.7222	31.8519	43.0835	26.4422	770.098	29	27.9333	1.51667	3.585	1	2	1	1	2	93.4252	22.8074	1.1937	65.2545	53.8285	4.7945	14.4802	49.034	11.426	44.909
IC 277261	114.813	8.00556	26.1122	11.1111	13.4773	28.9917	35.5591	22.2848	648.159	26.58	32.5	1.36667	5.105	1	2	1	1	2	93.2565	25.7729	1.14917	62.233	56.1739	5.47761	15.2763	50.6963	6.05906	43.4849
IC 277274	114.71	8.90833	21.3588	11.4815	11.713	27.716	36.2861	21.7991	621.376	30.82	33.3333	1.35	4.895	1	2	1	1	1	93.7191	21.9909	1.18469	65.1913	53.6657	5.21682	14.2534	48.4489	11.5256	44.7737
IC 277284	133.156	5.7	28.185	11.1111	14.15	32.4412	39.8384	24.3852	706.419	35.505	33.1333	1.5	5.20667	1	2	1	1	1	93.2387	24.218	1.26907	60.6996	52.4166	4.84714	14.5961	47.5694	8.28302	46.3925
IC 277290	109.283	8.48333	22.2267	12.037	14.9347	30.9926	44.4235	25.597	721.979	26.7	29.8167	1.09167	3.67333	1	2	1	1	1	93.4377	21.5292	1.20068	65.6239	51.1237	4.7523	14.7139	46.3714	14.5002	43.9359
IC 277332	120.602	5.55833	26.5921	11.5741	18.6416	28.0354	42.8109	25.2655	720.965	28.5125	34.3	1.6	5.785	1	2	1	1	1	93.41	22.12	1.01	64.12	52.12	4.66	14.46	47.71	12.01	45.02
IC 279355	91.5125	6.6	20.7642	11.2208	14.1316	29.8517	40.1873	23.8478	681.025	27.78	32.0667	1.66667	3.095	1	2	1	3	7	93.0677	22.3041	1.27191	63.0939	50.1206	5.044	13.8322	45.0766	12.9733	44.5235
IC 280478	97.5975	6.55	18.5562	11.1111	16.2037	31.5741	41.9517	25.2102	726.275	27.9	36.45	1.31667	4.07167	1	1	1	2	2	93.1689	22.0254	1.0212	64.5228	52.4675	4.69528	14.4853	47.7722	12.0552	45.2537
IC 280504	70.6767	13.4083	21.405	13.3069	18.3634	35.9313	49.5901	29.298	836.809	30.12	30.5	1.33333	3.01	1	2	1	1	2	93.15	20.42	1.24	63.47	48.73	4.63	13.47	43.12	14.17	44.18
IC 280564	73.3408	11.3583	22.0575	13.3429	18.9667	32.6991	42.3247	26.8333	784.027	19.15	28.7667	1.2	3.91333	3	1	2	4	2	93.4137	21.2088	1.3014	65.4574	50.5931	4.80308	13.8318	45.79	14.8643	43.5938
IC 281508	107.427	10.5417	23.0929	12.4074	22.0135	30.9848	45.7539	27.7899	803.472	27.95	25.6	1.43333	4.13167	1	1	1	1	3	93.1567	21.6992	1.31658	64.3193	51.5994	5.14808	13.5659	46.4513	12.72	44.1279
IC 283139	116.495	8.05	22.03	10.2846	11.2144	19.4812	24.3975	16.3444	479.687	30.28	30.55	1.55	5.04667	2	2	1	3	7	93.0412	20.8704	1.19509	64.558	50.6282	4.53066	14.2407	46.0975	13.9299	45.2644
IC 282460	71.9208	11.775	19.5325	12.037	22.3148	35.1605	50.2392	29.9379	863.587	22.08	36.4333	1.36667	2.42333	1	2	1	1	2	93.1622	20.6107	1.25695	63.4915	48.7712	4.83793	13.5779	43.9333	14.7203	44.7894
IC 282812	122.449	8.45556	23.6039	12.3457	19.4139	30.057	41.7629	25.8949	752.034	23.5533	22.5333	1.2	4.33167	1	2	1	1	2	93.2318	20.7381	0.831093	69.4726	56.0444	5.04966	12.8842	50.9947	13.4282	44.0849
IC 282815	101.632	8.45	21.1375	11.8755	16.8258	29.248	37.7934	23.9356	699.179	27.22	25.8667	0.966667	15.4267	1	2	1	1	2	92.922	25.5366	1.36818	60.888	49.7935	5.3696	14.3786	44.4239	11.0945	43.5876
IC 283204	127.968	8.025	23.9608	12.1947	14.2764	32.767	40.1219	24.84	719.745	29.76	25.0167	1.11667	9.60167	1	1	1	1	7	93.3777	20.6164	1.18083	66.7951	52.5142	5.18304	13.0234	47.3312	14.2808	44.4463
IC 277267	116.235	13.675	24.1558	11.7897	15.5469	28.7878	38.7277	23.713	683.59	31.81	28.1167	1.2	11.7967	1	2	1	1	1	93.2324	22.0339	1.19136	61.889	50.5881	4.8145	14.3322	45.7736	11.3008	43.7231
IC 277275	90.0725	13.6167	22.6583	13.1911	18.9674	33.9643	42.8641	27.2467	798.145	16.2	20.2333	0.966667	3.52667	1	2	1	1	2	93.42	21.49	1.3	64.29	51.49	5.05	13.54	46.42	12.63	44.02
IC 283206	102.442	11.1111	21.565	12.037	17.4537	30.5838	42.8656	25.735	738.683	22.56	25.8667	1.375	3.61	1	2	1	1	2	93.2492	24.9266	1.30202	61.722	53.8521	4.72164	14.9054	49.1304	7.86994	44.3825
CO 39	121.632	13.2944	23.6125	11.6952	20.1011	35.4964	45.4204	28.1783	824.612	29.53	35.85	1.33333	6.125	1	2	1	1	1	93.31	21.98	1.25	65.24	51.85	4.98	14.08	46.95	13.25	44.25
Tetep	122.048	11.5144	25.6618	11.4236	14.2318	20.3897	29.8434	18.9721	547.943	29.7793	35.5352	1.37407	5.21815	1	2	1	1	1	93.3535	21.0511	1.09975	65.9912	51.3467	4.7227	14.1615	46.624	14.6444	44.549
Pusa Basmati-1	110.471	10.8103	28.1369	14.3708	27.5785	41.3593	53.0991	32.4892	964.536	30.4744	27.1675	1.24202	4.7049	1	2	1	1	1	93.0934	23.6021	1.41022	63.4892	51.3156	4.74959	15.355	46.566	12.1735	43.7475
Jasmine-85	112.116	13.0022	22.4024	11.957	15.2406	26.3862	37.1824	22.6915	650.919	30.505	32.695	1.40458	6.34413	1	2	1	1	1	93.0204	23.6995	1.50522	62.2853	50.234	4.44876	15.0392	45.7853	12.0513	45.0849
Teqing	83.8879	14.2143	19.9111	12.1235	20.6164	37.4118	47.2197	29.3428	859.429	25.7139	24.61	1.18583	4.16287	1	2	1	1	1	93.3261	25.0796	1.41024	61.386	51.4828	4.7621	15.3389	46.7207	9.90316	44.0572
Tapaswini	94.8106	13.0471	24.1303	12.4976	38.6401	49.9704	69.5699	42.6704	1261.42	23.2418	26.4537	1.3787	5.60005	1	2	1	1	1	93.2262	23.0243	1.31595	62.8709	49.9067	4.4623	14.6994	45.4444	12.9642	44.3661

## Sheet: Table S2
Supplementary Table S2. Descriptive statistics of pooled data of morphological, physiological and biochemical parameters of the genotypes evaluated across seasons in 32 rice genotypes in response to sheath blight infection
Traits	Mean	Standard Deviation	SE of mean	Skewness	Kurtosis	Coefficient of Variation	Minimum	Median	Maximum
Plant height (cm)	105.533	20.7406	3.66645	-0.20318	-0.83236	0.19653	70.6767	109.877	146.254
Tiller number	10.4506	2.7681	0.48934	-0.11996	-1.2233	0.26487	5.55833	10.776	15.0833
Panicle length (cm)	23.0043	2.71451	0.47986	0.55538	-0.48142	0.118	18.5562	22.4891	28.355
PDI_7	12.0829	0.9517	0.16824	0.65048	-0.07467	0.07876	10.2846	11.997	14.3708
PDI_14	17.9542	5.17011	0.91396	2.19288	7.55804	0.28796	11.2143	17.9086	38.6401
PDI_21	31.7275	5.62665	0.99466	0.71283	3.10029	0.17734	19.4812	31.2834	49.9704
PDI_28	42.234	7.63462	1.34962	1.11636	4.93763	0.18077	24.3975	42.1382	69.5699
PDI (mean)	25.9493	4.50206	0.79586	1.37958	5.53977	0.17349	16.3444	25.666	42.6705
AUPDC	748.716	134.752	23.821	1.59201	6.13939	0.17998	479.687	732.479	1261.42
Internodal_length (cm)	28.8122	5.01307	0.88619	-0.39512	0.22314	0.17399	16.2	29.265	37.4
Flag_leaf_length (cm)	28.4663	5.23476	0.92538	-0.49028	0.06271	0.18389	15.1667	28.59	36.45
Flag_leaf_width (cm)	1.28464	0.20326	0.03593	-0.53884	0.17552	0.15823	0.8	1.33333	1.66667
Culm_thickness (mm)	5.11381	2.61983	0.46313	2.72062	8.19497	0.51231	2.42333	4.34167	15.4267
Ligule_colour	1.125	0.42121	0.07446	3.6259	13.5273	0.37441	1	1	3
Ligule_Shape	1.8125	0.39656	0.0701	-1.68113	0.8771	0.21879	1	2	2
Auricle_colour	1.03125	0.17678	0.03125	5.65685	32	0.17142	1	1	2
Basal_Leafsheath_colour	1.34375	0.86544	0.15299	2.42884	4.72508	0.64405	1	1	4
Apiculas_colour	2.25	1.93441	0.34196	1.90382	2.48547	0.85974	1	2	7
dry matter	93.2578	0.16885	0.02985	0.44858	0.55751	0.00181	92.922	93.2355	93.7191
Ash content	22.2231	1.57543	0.2785	0.81581	-0.07356	0.07089	19.7926	21.9854	25.7729
Nitrogen (%)	1.23275	0.12907	0.02282	-0.8456	2.2244	0.1047	0.83109	1.245	1.50522
Neutral detergent fiber (%)	64.1944	1.97102	0.34843	0.35	0.33903	0.0307	60.6996	64.3047	69.4726
Acid detergent fiber (%)	51.5035	1.78891	0.31624	0.89818	1.26148	0.03473	48.61	51.3312	56.1739
Acid detergent lignin (%)	4.85437	0.2429	0.04294	0.71544	0.46066	0.05004	4.44876	4.80879	5.47761
Silica (%)	14.1661	0.64935	0.11479	-0.01306	-0.39304	0.04584	12.8842	14.2011	15.355
Cellulose (%)	46.6319	1.75305	0.3099	0.54947	0.90815	0.03759	43.12	46.4984	50.9947
Hemicellulose (%)	12.659	2.28817	0.4045	-1.06085	1.362	0.18075	6.05906	12.9687	16.4211
Digestibility (IVOMD %)	44.4053	0.61389	0.10852	1.06822	2.05637	0.01382	43.4849	44.3081	46.3925

## Sheet: Table S3
Supplementary Table S3. Pearson correlation among morphological, physiological and biochemical parameters of the genotypes evaluated across seasons in 32 rice genotypes in response to sheath blight infection
Traits	AUPDC	Plant height	Tiller number	Panicle length	PDI_7	PDI_14	PDI_21	PDI_28	PDI (mean)	Internodal_length	Flag_leaf_length	Flag_leaf_width	Culm_thickness	Ligule_colour	Ligule_Shape	Auricle_colour	Basal_Leafsheath_colour	Apiculas_colour	dry matter	Ash content	Nitrogen	Neutral detergent fiber	Acid detergent fiber	Acid detergent lignin	Silica	Cellulose	Hemicellulose
Plant height	-0.40749
Tiller number	0.37546	-0.5454
Panicle length	-0.02222	0.72386	-0.36526
PDI_7	0.5577	-0.58828	0.56926	-0.11071
PDI_14	0.94872	-0.33871	0.3656	0.03263	0.50213
PDI_21	0.95176	-0.4551	0.40017	-0.07616	0.60786	0.84715
PDI_28	0.95268	-0.40145	0.34947	-0.05393	0.51426	0.89297	0.93325
PDI (mean)	0.98463	-0.44348	0.40674	-0.06499	0.57718	0.93541	0.96368	0.98267
Internodal_length	-0.34853	0.35243	-0.06944	0.18293	-0.2027	-0.34426	-0.23412	-0.30559	-0.31609
Flag_leaf_length	-0.24096	0.27597	-0.39654	0.18243	-0.56727	-0.25197	-0.32307	-0.21951	-0.29346	0.0721
Flag_leaf_width	-0.16329	0.39592	-0.45397	0.34941	-0.60145	-0.11245	-0.27567	-0.13594	-0.2054	0.14043	0.71765
Culm_thickness	-0.1399	0.27237	-0.08824	0.13678	-0.13639	-0.12072	-0.15271	-0.19493	-0.17042	0.1032	-0.00371	-0.21229
Ligule_colour	-0.1638	-0.14341	0.06276	-0.093	0.00967	-0.13966	-0.18061	-0.20663	-0.18019	-0.17093	0.04196	0.07338	-0.09063
Ligule_Shape	-0.05927	0.31089	-0.08242	0.31605	-0.31942	-0.03871	-0.14921	-0.05672	-0.10412	-0.05398	0.25201	0.26194	0.05489	-0.2414
Auricle_colour	0.04782	-0.28323	0.05984	-0.06365	0.24158	0.03574	0.03151	0.00217	0.03583	-0.35171	0.01047	-0.07599	-0.08362	0.8123	-0.37388
Basal_Leafsheath_colour	-0.23771	-0.12019	-0.06893	-0.20601	-0.16908	-0.24496	-0.22776	-0.23731	-0.24645	-0.0671	0.14813	0.25103	-0.1524	0.85173	-0.18211	0.56007
Apiculas_colour	-0.33515	0.14621	-0.25445	-0.15627	-0.3675	-0.34514	-0.31204	-0.32533	-0.34646	0.09399	0.00879	0.27587	0.01314	0.35631	-0.10513	-0.02358	0.62141
dry matter	-0.04823	0.20352	-0.01821	0.12531	-0.08741	-0.13466	-0.03992	-0.00647	-0.04725	-0.1572	0.04715	-0.03666	-0.22151	0.17647	0.11734	0.16857	0.09865	-0.03372
Ash content	0.11073	0.0821	-0.08604	0.13094	-0.09583	0.0882	0.12541	0.02505	0.05995	-0.09583	0.01298	0.03145	0.28885	-0.19076	0.21293	-0.11748	-0.17538	-0.23047	-0.20797
Nitrogen	0.25705	-0.25382	0.42562	-0.15501	0.19589	0.23143	0.2827	0.24094	0.25139	-0.01582	-0.13412	-0.09358	0.0804	0.10374	0.1109	0.09705	0.06439	0.03292	-0.18627	0.37715
Neutral detergent fiber	-0.14851	0.25276	-0.15451	0.07907	-0.01468	-0.11113	-0.20374	-0.14071	-0.15187	0.01765	-0.03601	-0.03691	-0.25024	0.1638	-0.09586	0.11694	0.12523	0.21257	0.40623	-0.73455	-0.53464
Acid detergent fiber	-0.17447	0.46458	-0.4149	0.3366	-0.23599	-0.19194	-0.188	-0.25212	-0.232	-0.14662	0.04746	0.13569	-0.0612	-0.13354	0.06667	-0.09287	-0.15737	-0.057	0.36746	0.31696	-0.48824	0.24926
Acid detergent lignin	-0.17639	0.06808	-0.22318	-0.02839	-0.026	-0.24448	-0.09785	-0.21263	-0.18731	-0.16407	-0.16308	-0.28768	0.30756	-0.15991	-0.12343	-0.03853	-0.12642	0.13264	0.13077	0.26083	-0.11606	-0.01418	0.42913
Silica	0.12758	0.06072	-0.02628	0.13511	-0.12869	0.15596	0.11467	0.07436	0.08417	-0.01901	0.21946	0.14919	0.06484	-0.11855	0.28128	-0.09396	-0.13981	-0.34347	-0.07327	0.78822	0.39533	-0.62022	0.16898	-0.15304
Cellulose	-0.16552	0.4961	-0.41508	0.36157	-0.26069	-0.16151	-0.1917	-0.24204	-0.22223	-0.12843	0.06619	0.17753	-0.09011	-0.11111	0.07478	-0.08764	-0.13906	-0.07952	0.3712	0.3052	-0.49097	0.26262	0.98726	0.31247	0.21315
Hemicellulose	0.00108	-0.12816	0.17413	-0.18745	0.15639	0.0517	-0.03904	0.06502	0.04093	0.13127	-0.06473	-0.13196	-0.15911	0.24977	-0.13616	0.17588	0.23662	0.23157	0.06634	-0.86764	-0.08115	0.66919	-0.55153	-0.34306	-0.65314	-0.52623
Digestibility (IVOMD)	-0.23987	0.30571	-0.34638	0.14318	-0.44471	-0.2414	-0.21086	-0.1614	-0.21473	0.29713	0.3801	0.49673	-0.19784	-0.01679	0.05057	-0.24122	0.13699	0.15962	0.06507	-0.10492	-0.12146	-0.07047	-0.01705	-0.37587	-0.01778	0.04657	-0.04305

## Sheet: Table S4
Supplementary Table S4. Pearson correlation among the weather parameters and PDI of the genotypes evaluated across seasons in 32 rice genotypes in response to sheath blight infection
Weather parameter	Maximum Temperature	Minimum Temperature	Rainfall	Sunshine hours	RH (morning)	RH (Evening)
Minimum Temperature	0.2717
Rainfall	-0.84695	0.12765
Sunshine hours	0.92739	0.55844	-0.59246
RH (morning)	-0.96641	-0.4998	0.69924	-0.98901
RH (Evening)	-0.98288	-0.08977	0.90262	-0.85198	0.90414
PDI (mean)	-0.54259	-0.91927	0.06647	-0.80762	0.74021	0.38445

## Sheet: Table S5
Supplementary Table S5. Eigenvalues , percentage of variance and coefficients of axis of PCA of the 32 rice genotypes evaluated across seasons in response to sheath blight infection
Axes	Eigenvalue	Percentage of Variance	Cumulative		Traits	Coefficients of PC1	Coefficients of PC2
1	7.01221	0.2504	0.2504		AUPDC	0.33082	0.09916
2	4.46638	0.1595	0.4099		Plant height	-0.25926	0.15467
3	3.00859	0.1074	0.5174		Tiller number	0.24481	-0.0965
4	2.71123	0.0968	0.6142		Panicle length	-0.10837	0.19374
5	2.46928	0.0882	0.7024		PDI_7	0.2893	-0.07029
6	1.34277	0.048	0.7504		PDI_14	0.31426	0.09482
7	1.30126	0.0465	0.7968		PDI_21	0.3337	0.09057
8	1.11978	0.04	0.8368		PDI_28	0.32449	0.0748
9	1.02098	0.0365	0.8733		PDI (mean)	0.34106	0.0772
10	0.72442	0.0259	0.8992		Internodal_length	-0.12144	-0.01714
11	0.56781	0.0203	0.9195		Flag_leaf_length	-0.17304	0.05563
12	0.55029	0.0197	0.9391		Flag_leaf_width	-0.17567	0.06765
13	0.42039	0.015	0.9541		Culm_thickness	-0.0479	0.10258
14	0.36467	0.013	0.9671		Ligule_colour	-0.03936	-0.28228
15	0.23063	0.0082	0.9754		Ligule_Shape	-0.07085	0.18331
16	0.21431	0.0077	0.983		Auricle_colour	0.04813	-0.21478
17	0.14289	0.0051	0.9881		Basal_Leafsheath_colour	-0.08495	-0.28144
18	0.10725	0.0038	0.992		Apiculas_colour	-0.14692	-0.21102
19	0.08151	0.0029	0.9949		dry matter	-0.06287	-0.03372
20	0.04294	0.0015	0.9964		Ash content	0.0155	0.37781
21	0.03531	0.0013	0.9977		Nitrogen	0.15642	0.03695
22	0.02342	0.0008	0.9985		Neutral detergent fiber	-0.09295	-0.24622
23	0.02123	0.0008	0.9993		Acid detergent fiber	-0.16458	0.23329
24	0.01355	0.0005	0.9998		Acid detergent lignin	-0.06579	0.0981
25	0.00428	0.0002	0.9999		Silica	0.02385	0.32871
26	0.00232	0.0001	1		Cellulose	-0.16639	0.23245
27	0.000254	0	1		Hemicellulose	0.04315	-0.38992
28	4.7e-05	0	1		Digestibility (IVOMD)	-0.14792	0.00582

## Sheet: Table S6
Supplementary Table S6. Pearson correlation between weather parameters and PDI mean of 32 rice genotypes in response to sheath blight
Weather parameter	Environment / Seasons
	PDI mean of Kharif 2015	PDI mean of Kharif 2016	PDI mean of Kharif 2017	PDI mean of Kharif 2018	PDI mean of Rabi 2019	PDI mean of Kharif 2019
Maximum Temperature	-0.64617	-0.15826	-0.43862	-0.41418	0.00578	-0.30807
Minimum Temperature	-0.6713	0.61909	-0.68801	-0.93725	0.64779	0.52517
Rainfall	*	-0.68385	-0.4016	*	0.16416	0.12364
Sunshine hours	-0.78835	-0.76836	0.22695	NA	0.01971	-0.31982
RH (morning)	0.8536	0.7296	0.2382	-0.20558	0.87532	-0.67838
RH (Evening)	0.45866	0.3227	0.27317	-0.63308	0.64386	0.40083
PDI mean	1	1	1	1	1	1
* No rainfall during this period; NA - not available
